# Supplementary material for: Endogenous n-3 PUFAs Improve Non-Alcoholic Fatty Liver Disease through FFAR4-Mediated Gut–Liver Crosstalk
Source: Nutrients. 2023 Jan 22;15(3):586. doi: 10.3390/nu15030586 (PMC9919706; doi:10.3390/nu15030586)
Supplement: Supplementary file 1 [file nutrients-15-00586-s001.zip]

Archive with 3 entries (3 files):
- Figure S1.tif
- Figure S2..tif
- Supplementary Table S1.pdf
